# Supplementary material for: Knocking Out OsRLK7-1 Impairs Rice Growth and Development but Enhances Its Resistance to Planthoppers
Source: Int J Mol Sci. 2023 Sep 26;24(19):14569. doi: 10.3390/ijms241914569 (PMC10572756; doi:10.3390/ijms241914569)
Supplement: Supplementary file 1 [file ijms-24-14569-s001.zip]

Archive with 1 entries (1 files):
- ijms-2612904-supplementary.pdf
